# Supplementary material for: Essential oils prolonged the cut carnation longevity by limiting the xylem blockage and enhancing the physiological and biochemical levels
Source: PLoS One. 2023 Mar 7;18(3):e0281717. doi: 10.1371/journal.pone.0281717 (PMC9990951; doi:10.1371/journal.pone.0281717)
Supplement: S1 File — (XLSX) [file pone.0281717.s001.xlsx]

## Sheet: Sheet1
Vase life
		R1	R2	R3	R4	Mean	SE
	0	9	10	9	9	9.25	0.25
	25	11	11	11	12	11.25	0.25
Geranium	50	13	13	12	11	12.25	0.478714
	75	12	13	12	13	12.5	0.288675
	0	9	10	9	9	9.25	0.25
	25	15	16	14	13	14.5	0.645497
Thyme	50	18	19	19	18	18.5	0.288675
	75	17	18	17	17	17.25	0.25
	0	9	10	9	9	9.25	0.25
	25	15	16	15	15	15.25	0.25
Marjoram	50	18	19	18	18	18.25	0.25
	75	16	15	15	15	15.25	0.25
	0	9	10	9	9	9.25	0.25
Anise	25	15	15	16	18	16	0.707107
	50	13	14	14	15	14	0.408248
	75	13	14	14	13	13.5	0.288675
Water uptake
		R1	R2	R3	R4	Mean	SE
	0	25.2	27	25.2	25.2	25.65	0.45
	25	34.1	33	34.1	38.4	34.9	1.19513
Geranium	50	41.6	40.3	39.6	36.3	39.45	1.12879
	75	38.4	42.9	39.6	40.3	40.3	0.951315
	0	25.2	27	25.2	25.2	25.65	0.45
	25	51	56	46.2	44.2	49.35	2.63613
Thyme	50	64.8	66.5	68.4	66.6	66.575	0.735272
	75	59.5	64.8	59.5	59.5	60.825	1.325
	0	25.2	27	25.2	25.2	25.65	0.45
	25	49.5	54.4	49.5	48	50.35	1.39553
Marjoram	50	64.8	66.5	66.6	64.8	65.675	0.505594
	75	52.8	51	52.5	48	51.075	1.09801
	0	25.2	27	25.2	25.2	25.65	0.45
Anise	25	51	52.5	54.4	59.4	54.325	1.8291
	50	41.6	43.4	44.8	49.5	44.825	1.69035
	75	39	40.6	42	40.3	40.475	0.615596
MSI at day 5										MSI at day 9
		R1	R2	R3	R4	Mean	SE					R1	R2	R3	R4	Mean	SE
	0	70.3	71.6	69.6	70.44	70.485	0.414598				0	55.3	56.5	55.8	54.22	55.455	0.479609
	25	73.06	74.36	72.2	72.63	73.0625	0.466769				25	67.06	65.56	68.96	66.56	67.035	0.713413
Geranium	50	74.46	75.76	75.26	73.12	74.65	0.575992			Geranium	50	68.46	69.44	66.96	67.98	68.21	0.515655
	75	75.7	76.23	74.73	75.73	75.5975	0.313671				75	69.7	71.1	67.6	69.95	69.5875	0.729262
	0	70.3	71.6	69.6	70.44	70.485	0.414598				0	55.3	56.5	55.8	54.22	55.455	0.479609
	25	81.7	83	80.56	80.56	81.455	0.580883				25	75.7	77.4	73.7	75.83	75.6575	0.75827
Thyme	50	89.26	90.56	88.47	88.678	89.242	0.470065			Thyme	50	83.26	81.56	84.56	84.13	83.3775	0.66343
	75	86.9	87.56	85.98	87.06	86.875	0.329785				75	80.9	82.8	79.6	79.21	80.6275	0.809273
	0	70.3	71.6	69.6	70.44	70.485	0.414598				0	55.3	56.5	55.8	54.22	55.455	0.479609
	25	83.86	84.83	82.87	84.33	83.9725	0.41746				25	77.86	75.86	79.46	78.2	77.845	0.745805
Marjoram	50	86.92	88.22	87.72	84.34	86.8	0.862593			Marjoram	50	80.92	82.32	78.92	81.8	80.99	0.748042
	75	82.56	83.86	81.77	82.55	82.685	0.433176				75	76.56	74.46	78.33	77.2	76.6375	0.812838
	0	70.3	71.6	69.6	70.44	70.485	0.414598				0	55.3	56.5	55.8	54.22	55.455	0.479609
Anise	25	83.06	84.36	81.17	83.86	83.1125	0.700659			Anise	25	77.06	75.61	79.16	76.34	77.0425	0.76538
	50	80.45	81.75	81.25	80.33	80.945	0.337182				50	74.45	76.15	72.35	75.04	74.4975	0.797866
	75	75.7	77	74.07	76.15	75.73	0.615481				75	69.7	71.5	67.2	70.56	69.74	0.923002
Flower diameter at day 5										Flower diameter at day 9
		R1	R2	R3	R4	Mean	SE					R1	R2	R3	R4	Mean	SE
	0	6.075	6.12	5.98	6.13	6.07625	0.0342403				0	6.33	6.18	6.48	6.35	6.335	0.061441
	25	6.28	6.33	6.11	6.41	6.2825	0.0634265				25	7.295	7.16	7.47	7.31	7.30875	0.0634552
Geranium	50	6.5	6.87	6.34	6.32	6.5075	0.127369			Geranium	50	7.34	7.22	7.59	7.16	7.3275	0.0951643
	75	6.625	6.33	6.83	6.74	6.63125	0.108827				75	7.39	7.56	7.28	7.33	7.39	0.0609645
	0	6.075	6.12	5.98	6.13	6.07625	0.0342403				0	6.33	6.18	6.48	6.35	6.335	0.061441
	25	6.52	6.23	6.87	6.41	6.5075	0.134807				25	7.25	7.38	7.18	7.18	7.2475	0.0471478
Thyme	50	6.5375	6.33	6.64	6.65	6.53937	0.0742769			Thyme	50	7.75	7.45	7.93	7.88	7.7525	0.107732
	75	6.52	6.27	6.71	6.61	6.5275	0.0941962				75	7.225	7.45	7.14	7.12	7.23375	0.0755914
	0	6.075	6.12	5.98	6.13	6.07625	0.0342403				0	6.33	6.18	6.48	6.35	6.335	0.061441
	25	6.43333	6.74	6.21	6.31	6.42333	0.115012				25	7.45	7.28	7.67	7.39	7.4475	0.082095
Marjoram	50	6.47143	6.25	6.59	6.55	6.46536	0.0758924			Marjoram	50	7.54	7.22	7.65	7.83	7.56	0.128128
	75	6.48333	6.32	6.62	6.56	6.49583	0.0649412				75	7.425	7.63	7.51	7.24	7.45125	0.0820156
	0	6.075	6.12	5.98	6.13	6.07625	0.0342403				0	6.33	6.18	6.48	6.35	6.335	0.061441
Anise	25	6.32	6.16	6.47	6.33	6.32	0.0633772			Anise	25	7.2	7.35	7.32	7.05	7.23	0.0681909
	50	6.43	6.66	6.54	6.12	6.4375	0.115785				50	7.35	7.63	7.12	7.28	7.345	0.106497
	75	6.44	6.73	6.22	6.33	6.43	0.109621				75	7.39	7.56	7.16	7.41	7.38	0.0825631
MDA at day 5										MDA at day 9
		R1	R2	R3	R4	Mean	SE					R1	R2	R3	R4	Mean	SE
	0	150	154.8	160	144	152.2	3.41174				0	198	190.6	201	204.7	198.575	2.99065
	25	135	127.4	140	139	135.35	2.86167				25	155	147.8	158.4	161.4	155.65	2.92504
Geranium	50	125	118	130.7	127	125.175	2.6672			Geranium	50	148	139.6	145.7	154.8	147.025	3.13963
	75	122	131	116	125.3	123.575	3.13538				75	142	133.6	149.6	143	142.05	3.28266
	0	150	154.8	160	144	152.2	3.41174				0	198	190.6	201	204.7	198.575	2.99065
	25	106	101	115	104.5	106.625	2.98172				25	135	139.6	126.5	142	135.775	3.41574
Thyme	50	90	85	91.5	95.3	90.45	2.13171			Thyme	50	110	105.7	117.7	108.4	110.45	2.57439
	75	94	99.4	88.2	95.66	94.315	2.33021				75	119.5	126.8	106.4	125.9	119.65	4.70611
	0	150	154.8	160	144	152.2	3.41174				0	198	190.6	201	204.7	198.575	2.99065
	25	100	106.44	92.8	102	100.31	2.84208				25	127	132.8	121.9	126.9	127.15	2.22804
Marjoram	50	90	85.3	96.3	89.5	90.275	2.26803			Marjoram	50	115	106.8	122.6	118.5	115.725	3.35593
	75	101	107.88	96.7	104.6	102.545	2.40202				75	126	121.4	132.4	124.6	126.1	2.31012
	0	150	154.8	160	144	152.2	3.41174				0	198	190.6	201	204.7	198.575	2.99065
Anise	25	98	93.5	107	93.5	98	3.18198			Anise	25	122	118.5	126.34	123.3	122.535	1.62354
	50	110	115.6	109.8	108.2	110.9	1.61761				50	134	139.5	128.7	132.9	133.775	2.22388
	75	117	121.6	112.8	119.5	117.725	1.89181				75	138.1	142.7	128.5	144.7	138.5	3.60832
H2O2 at day 5										H2O2 at day 9
		R1	R2	R3	R4	Mean	SE					R1	R2	R3	R4	Mean	SE
	0	23	22.7	21.4	25.18	23.07	0.784368				0	33	32.8	31.5	34.8	33.025	0.678694
Geranium	25	20.8	18.66	21.45	20.94	20.4625	0.616852				25	28.5	29.4	27.3	28.6	28.45	0.433013
	50	19.2	21.1	18.4	18.1	19.2	0.674537			Geranium	50	24.2	23.7	25.3	23.5	24.175	0.402854
	75	19.6	18.44	20.4	20.04	19.62	0.425989				75	25.8	26.1	25.1	26.8	25.95	0.352373
	0	23	22.7	21.4	25.18	23.07	0.784368				0	33	32.8	31.5	34.8	33.025	0.678694
Thyme	25	15.6	16.75	14.7	15.4	15.6125	0.425429				25	17.5	16.4	18.5	17.7	17.525	0.432772
	50	7	7.52	8.66	6.25	7.3575	0.506399			Thyme	50	11	10.6	12.1	10.3	11	0.3937
	75	8.5	9.5	8.1	7.7	8.45	0.386221				75	12.8	13.2	11.6	13.5	12.775	0.417083
	0	23	22.7	21.4	25.18	23.07	0.784368				0	33	32.8	31.5	34.8	33.025	0.678694
Marjoram	25	11.2	10.67	12.6	10.55	11.255	0.470044				25	16.9	17.8	16.2	16.8	16.925	0.330088
	50	7.8	8.6	6.3	8.4	7.775	0.520216			Marjoram	50	11	10.1	11.1	12.1	11.075	0.409013
	75	11.6	12.8	10.56	11.6	11.64	0.457821				75	16.8	17.4	15.8	17.5	16.875	0.390246
Anise	0	23	22.7	21.4	25.18	23.07	0.784368				0	33	32.8	31.5	34.8	33.025	0.678694
	25	9.4	8.4	10.6	9.2	9.4	0.454606			Anise	25	14.5	15.1	13.2	15.2	14.5	0.460072
	50	14.9	15.8	14.4	14.2	14.825	0.35678				50	19.5	20.5	18.77	19.3	19.5175	0.361902
	75	17.8	18.8	17.1	17.5	17.8	0.362859				75	22.6	21.5	23.6	22.5	22.55	0.429146
RWC at day 5										RWC at day 9
		R1	R2	R3	R4	Mean	SE					R1	R2	R3	R4	Mean	SE
	0	80	77.9	79.8	83.2	80.225	1.09877				0	70	73.7	67.5	69.4	70.15	1.29775
	25	82	84.3	81.5	82	82.45	0.627827				25	76	75.3	78.4	74.9	76.15	0.783688
Geranium	50	83	81.5	84.6	83.2	83.075	0.634265			Geranium	50	78	80.4	75.7	77.5	77.9	0.968676
	75	83.6	81.4	85.8	83.2	83.5	0.903696				75	79	75.8	81.4	79.8	79	1.17757
	0	80	77.9	79.8	83.2	80.225	1.09877				0	70	73.7	67.5	69.4	70.15	1.29775
	25	86.4	88.6	87.5	85.3	86.95	0.710047				25	89	85.3	91.4	90.2	88.975	1.31933
Thyme	50	89.6	90.6	87.5	90.6	89.575	0.730725			Thyme	50	93	92.6	95.2	91.6	93.1	0.759386
	75	88.5	90.5	86.4	87.8	88.3	0.853424				75	92	90.7	94.3	91.5	92.125	0.772846
	0	80	77.9	79.8	83.2	80.225	1.09877				0	70	73.7	67.5	69.4	70.15	1.29775
	25	88.3	85.9	91.7	87.8	88.425	1.20787				25	91.6	89.6	93.6	92	91.7	0.822598
Marjoram	50	88	85.7	90.5	87.8	88	0.982344			Marjoram	50	92	89.7	93.6	93.2	92.125	0.876903
	75	86.8	88.9	84.7	87	86.85	0.858778				75	89.6	86.4	91.3	91.2	89.625	1.14337
	0	80	77.9	79.8	83.2	80.225	1.09877				0	70	73.7	67.5	69.4	70.15	1.29775
Anise	25	87.3	85.7	89.7	86.4	87.275	0.872138			Anise	25	89	87.3	92.6	87.3	89.05	1.24933
	50	86	85.6	88.5	85.4	86.375	0.71923				50	83	82.5	85.4	82.5	83.35	0.693421
	75	84	82.6	85.7	83.7	84	0.641613				75	80	82.5	77.5	79.2	79.8	1.04003
Phenols at day 5										Phenols at day 9
		R1	R2	R3	R4	Mean	SE					R1	R2	R3	R4	Mean	SE
	0	11	10.67	12.2	10.37	11.06	0.401186				0	11	9.97	11.62	10.37	10.74	0.361916
	25	12.25	12.98	11.45	12.55	12.3075	0.322707				25	13.75	14.48	12.95	14.15	13.8325	0.329858
Geranium	50	13.1	14.65	11.87	12.77	13.0975	0.5791			Geranium	50	15.3	16.85	14.07	14.86	15.27	0.584907
	75	13.44	14.66	13.22	12.34	13.415	0.478217				75	15.64	16.86	15.42	14.44	15.59	0.497226
	0	11	10.67	12.2	10.37	11.06	0.401186				0	11	9.97	11.62	10.37	10.74	0.361916
	25	15.5	16.22	14.27	16.11	15.525	0.447297				25	17.5	18.22	16.27	18.22	17.5525	0.459952
Thyme	50	19.37	20.45	18.86	18.71	19.3475	0.393708			Thyme	50	21.67	22.75	21.16	21.13	21.6775	0.37836
	75	17.87	18.56	17.03	17.36	17.705	0.333279				75	19.97	20.66	19.13	19.5	19.815	0.329962
	0	11	10.67	12.2	10.37	11.06	0.401186				0	11	9.97	11.62	10.37	10.74	0.361916
	25	16.1	16.88	15.94	15.23	16.0375	0.338535				25	17.8	18.58	17.64	16.97	17.7475	0.33064
Marjoram	50	19.26	20.34	19.04	18.44	19.27	0.396527			Marjoram	50	21.36	22.44	21.14	20.63	21.3925	0.381169
	75	16.22	17.45	15.88	15.34	16.2225	0.447481				75	17.62	18.85	17.28	16.84	17.6475	0.431458
	0	11	10.67	12.2	10.37	11.06	0.401186				0	11	9.97	11.62	10.37	10.74	0.361916
Anise	25	14.56	15.33	14.63	13.55	14.5175	0.366364			Anise	25	16.16	16.93	16.23	15.21	16.1325	0.353232
	50	15.1	16.33	14.45	14.77	15.1625	0.411165				50	16.9	18.13	16.25	16.63	16.9775	0.40664
	75	16.94	17.45	15.34	17.85	16.895	0.550765				75	18.44	18.95	16.84	19.54	18.4425	0.579517
Carbohydrates at day 5										Carbohydrates at day 9
		R1	R2	R3	R4	Mean	SE					R1	R2	R3	R4	Mean	SE
	0	10.76	9.67	10.95	11.73	10.7775	0.424644				0	5.26	4.25	5.45	6.23	5.2975	0.407377
	25	11.73	11.45	12.77	11.12	11.7675	0.35666				25	7.23	6.95	8.33	6.62	7.2825	0.370751
Geranium	50	12.27	11.29	12.89	12.65	12.275	0.352266			Geranium	50	8.27	7.29	8.89	8.72	8.2925	0.358849
	75	12.4	11.78	13.12	12.54	12.46	0.275076				75	8.4	7.78	9.12	8.61	8.4775	0.27732
	0	10.76	9.67	10.95	11.73	10.7775	0.424644				0	5.26	4.25	5.45	6.23	5.2975	0.407377
	25	15.13	14.28	14.61	16.11	15.0325	0.433532				25	13.63	12.78	13.11	14.76	13.57	0.399508
Thyme	50	20.11	18.27	20.15	19.82	19.5875	0.489394			Thyme	50	16.16	15.07	17.45	16.01	16.1725	0.445278
	75	18.94	17.28	18.17	18.62	18.2525	0.232213				75	15.37	15.98	14.87	15.21	15.3575	0.360587
	0	10.76	9.67	10.95	11.73	10.7775	0.424644				0	5.26	4.25	5.45	6.23	5.2975	0.407377
	25	16.78	16.98	17.45	16.44	16.9125	0.404586				25	14.28	15.44	13.98	13.55	14.3125	0.211005
Marjoram	50	20.55	18.78	19.45	19.84	19.655	0.524158			Marjoram	50	16.3	15.22	17.75	16.11	16.345	0.370011
	75	15.87	16.4	15.78	16.45	16.125	0.372411				75	13.5	12.56	14.34	13.79	13.5475	0.174475
	0	10.76	9.67	10.95	11.73	10.7775	0.424644				0	5.26	4.25	5.45	6.23	5.2975	0.407377
Anise	25	17.45	16.67	17.14	16.93	17.0475	0.259406			Anise	25	14.7	13.98	15.22	14.84	14.685	0.165044
	50	13.5	14.76	13.07	12.66	13.4975	0.45443				50	9.7	10.96	9.27	8.94	9.7175	0.442425
	75	12.88	12.98	14.12	11.47	12.8625	0.542715				75	8.88	8.98	10.12	7.73	8.9275	0.488286
Chlorophyll at day 5										Chlorophyll at day 9
		R1	R2	R3	R4	Mean	SE					R1	R2	R3	R4	Mean	SE
	0	78.3	79.5	76.3	78.9	78.25	0.694622				0	41.35	40.6	42.4	41.2	41.3875	0.374374
	25	85.1	86.4	84.5	84.4	85.1	0.460072				25	62.8	61.77	63.5	63.2	62.8175	0.377456
Geranium	50	87.6	88.45	85.7	88.8	87.6375	0.693234			Geranium	50	64.82	63.56	65.8	65.1	64.82	0.467832
	75	87.3	88.4	86.4	87.2	87.325	0.411045				75	65.83	66.4	64.8	66.2	65.8075	0.355982
	0	78.3	79.5	76.3	78.9	78.25	0.694622				0	41.35	40.6	42.4	41.2	41.3875	0.374374
	25	87.04	88.7	86.3	86.1	87.035	0.590671				25	72.43	71.77	73.6	72.24	72.51	0.388909
Thyme	50	88.52	89.5	87.3	89.2	88.63	0.488433			Thyme	50	79.65	78.2	80.4	80.25	79.625	0.501871
	75	87.01	86.5	88.5	86.3	87.0775	0.497165				75	77.33	78.2	76.3	78.1	77.4825	0.439476
	0	78.3	79.5	76.3	78.9	78.25	0.694622				0	41.35	40.6	42.4	41.2	41.3875	0.374374
	25	87.56	86.4	88.4	87.9	87.565	0.424922				25	73.45	74.8	72.7	72.9	73.4625	0.473187
Marjoram	50	88.22	89.5	87.6	87.5	88.205	0.4601			Marjoram	50	78.56	79.6	77.5	77.9	78.39	0.45873
	75	87.21	86.4	88.8	86.4	87.2025	0.565691				75	74.27	73.6	75.9	73.4	74.2925	0.567206
	0	78.3	79.5	76.3	78.9	78.25	0.694622				0	41.35	40.6	42.4	41.2	41.3875	0.374374
Anise	25	87.94	88.34	86.3	88.7	87.82	0.529906			Anise	25	76.3	75.2	77.3	76.2	76.25	0.429146
	50	86.84	87.4	87.5	86.1	86.96	0.321351				50	70.43	69.4	71.3	70.5	70.4075	0.389516
	75	86.66	87.5	85.4	86.9	86.615	0.441843				75	68.45	67.4	69.8	68.2	68.4625	0.498905
